# Supplementary material for: Identification and functional analysis of ZmDLS associated with the response to biotic stress in maize
Source: Front Plant Sci. 2023 Jul 20;14:1162826. doi: 10.3389/fpls.2023.1162826 (PMC10399692; doi:10.3389/fpls.2023.1162826)
Supplement: Supplementary Table 8 — Summary of qRT-PCR on data [file DataSheet_1.zip]

Archive with 9 entries (9 files):
- Supplementary Figures.PDF
- Supplementary Table 1.PDF
- Supplementary Table 2.PDF
- Supplementary Table 3.PDF
- Supplementary Table 4.PDF
- Supplementary Table 5.PDF
- Supplementary Table 6.PDF
- Supplementary Table 7.PDF
- Supplementary Table 8.XLSX
